# Supplementary material for: Assessment of Common Hematologic Parameters and Novel Hematologic Ratios for Predicting Piroplasmosis Infection in Horses
Source: Animals (Basel). 2025 May 20;15(10):1485. doi: 10.3390/ani15101485 (PMC12108503; doi:10.3390/ani15101485)
Supplement: Supplementary file 1 [file animals-15-01485-s001.zip]

Archive with 4 entries (4 files):
- animals-3639700-supplementary/Table S1. PCR NEG VS PCR B+ J2.pdf
- animals-3639700-supplementary/Table S2. PCR NEG VS PCR T+.pdf
- animals-3639700-supplementary/Table S3. Sero NEG VS Sero B+.pdf
- animals-3639700-supplementary/Table S4. Sero NEG VS Sero T+.pdf
